# Supplementary material for: The telomere-to-telomere (T2T) genome of Peucedanum praeruptorum Dunn provides insights into the genome evolution and coumarin biosynthesis
Source: Gigascience. 2024 Jun 5;13:giae025. doi: 10.1093/gigascience/giae025 (PMC11152176; doi:10.1093/gigascience/giae025)
Supplement: giae025_supplement [file giae025_supplement.zip]

Archive with 2 entries (2 files):
- Supplement Figures Peucedanum praeruptorum Dunn T2T-0217.docx
- Supplyment Tables peucedanum praeruptorum Dunn data0220.xlsx
