# Supplementary material for: The telomere-to-telomere (T2T) genome of Peucedanum praeruptorum Dunn provides insights into the genome evolution and coumarin biosynthesis
Source: Gigascience. 2024 Jun 5;13:giae025. doi: 10.1093/gigascience/giae025 (PMC11152176; doi:10.1093/gigascience/giae025)
Supplement: giae025_supplement [file giae025_supplement.zip › Supplyment Tables peucedanum praeruptorum Dunn data0220.xlsx]

## Sheet: Table S1
Table S1: Statistical results of NGS DNBSEQ platform sequencing data for genome survey
Sample Name	Clean Reads Number	Clean Bases(Gb)	Read Length(bp)	Q20(%)	Q30(%)	GC_Content(%)
BHQH	1158420036	173.76	150	98.09	93.87	35.48
Statistical Survey results
Sample	K-mer	Genome Size (Gb)	Heterozygous Ratio (%)	Repeat (%)
BHQH	23	1.78	1.3	74.9

## Sheet: Table S2
Table S2: Summary statistics for Pacbio HiFi data, ONT Ultra-long, and Hi-C data.
Pacbio HIFI data
CCS reads number	CCS reads base (bp)	Average CCS reads length (bp)	CCS reads N50 (bp)	GC Content (%)
4717700	72559473636	15380.3	15655	35.41
ONT Ultra-long data
Length Cutoff	Total number	Total number(>2kb)	Total bases(bp)	Max length(bp)	Mean length(bp)	N50(bp)	N90(bp)	GCcontent(%)
all	10932926	9651088	349697784010	927858	31985	56818	20222	35.4
>=50kb	2849170	2849170	205457857671	927858	72111	72637	54609	35.4
>=75kb	849170	849170	105457857671	927858	92111	82637	80609	35.4
>=100kb	199033	199033	23198622562	927858	116556	112016	101752	35.5
Hi-C data
Library name	Raw Reads Number	Raw Bases(bp)	Clean Reads Number	Clean Bases(bp)	Read Length(bp)	Q20(%)	Q30(%)
HT-BHQH1	1769638612	265445791800	1686138344	252920751600	150	98.16	94.81
HT-BHQH2	1784181030	267627154500	1675195002	251279250300	150	98.05	94.64

## Sheet: Table S3
Table S3: Statistics of genome assembly result of Peucedanum praeruptorum Dunn species
Statistics without reference	Draft genome	Chromosome genome	T2T genome
Number of contigs	365	264	253
Total size of assembled genomes (bp)	1857743344	1798376468	1798055175
Max length(bp)	160494363	178677316	178707475
Mean length(bp)	5089707	7431307	7429980
contigN50(bp)	148710577	148710577	160132384
contigN90(bp)	54523222	70102726	124652872
scaffoldN50(bp)	148710577	161159652	161107617
Number of scaffold	365	242	242
Number of telomeres (pairs)	NA	20(9)	20(9)
Number of centromere	NA	11	11
GC content(%)	35.5	35.5	35.5

## Sheet: Table S4
Table S4: Statistics of the T2T assembled chromosomes of Peucedanum praeruptorum Dunn
Chromosome	Number of contigs	Length(Mp)
Chr01	1	168.92
Chr02	1	154.46
Chr03	1	160.13
Chr04	1	169.09
Chr05	3	166.41
Chr06	1	154.79
Chr07	1	148.66
Chr08	1	162.03
Chr09	1	178.71
Chr10	1	158.35
Chr11	1	161.11
Unanchored	240	15.42

## Sheet: Table S5
Table S5: Telomere and Centromere sequence identification
Chromosomes	Telomere		Centromere
	Start repeat unit number	End repeat unit number	CE_start	CE_end	CE_length
chr1	641	1646	90700001	92500000	1800000
chr2	2139	2116	81400001	84400000	3000000
chr3	970	1279	53100001	55100000	2000000
chr4	235	1455	77100001	79600000	2500000
chr5	392	2942	102700001	104200000	1500000
chr6	119	687	85000001	86700000	1700000
chr7	0	3251	69200001	71400000	2200000
chr8	2135	0	116200001	118700000	2500000
chr9	1262	1522	110100001	112900000	2800000
chr10	1211	2305	59600001	60700000	1100000
chr11	154	3449	80400001	82000000	1600000

## Sheet: Table S6
Table S6: Completeness estimation of Peucedanum praeruptorum Dunn genome with Benchmarking Universal Single-Copy Orthologs (BUSCO) analysis.
Type	Assembly		Anotation
	BUSCOs num	Percentage (%)	BUSCOs num	Percentage (%)
Complete BUSCOs	1585	98.2	1569	97.3
Complete and Single-Copy BUSCOs	1467	90.89	1426	88.4
Complete and Duplicated BUSCOs	118	7.31	143	8.9
Fragmented BUSCOs	13	0.81	12	0.7
Missing BUSCOs	16	0.99	33	2
Total BUSCO groups searched	1614	100	1614	100

## Sheet: Table S7
Table S7: The statistical results of repeat sequence.
Type	Repeat Size (bp)	% of genome
Trf	105792185	5.88
Repeatmasker	316866204	17.62
Proteinmask	297949082	16.57
De novo	782943213	43.54
Total	1072855906	59.67

## Sheet: Table S8
Table S8: Repeat sequence classification result statistics
	RepBase TEs		TE Proteins		De novo		Combined TEs
Type	Length (bp)	%in Genome	Length (bp)	%in Genome	Length (bp)	%in Genome	Length (bp)	% in genome
DNA	34726942	1.93	7178767	0.4	25747661	1.43	54155277	3.01
LINE	18585750	1.03	17417193	0.97	26580927	1.48	36267937	2.02
SINE	103136	0.01	0	0	221712	0.01	324779	0.02
LTR	265326127	14.76	273357853	15.2	650336583	36.17	881421866	49.02
Satellite	1814716	0.1	0	0	838777	0.05	2645746	0.15
Simple_repeat	0	0	0	0	0	0	0	0
Other	21822	0	0	0	0	0	21822	0
Unknown	299675	0.02	0	0	96665341	5.38	96959647	5.39
Total	316866204	17.62	297949082	16.57	782943213	43.54	1041708084	57.94

## Sheet: Table S9
Table S9: Basic statistical results of gene annotation prediction
	Gene set	Protein coding gene number	Average gene length (bp)	Average CDS length (bp)	Average exon per gene	Average exon length (bp)	Average intron length (bp)
De novo	GlimmmerHMM	247398	6670	1194	3.19	374.66	2504
	AUGUSTUS	164100	2295	1280	3.68	348.14	379.05
Homolog	Panax ginseng	74175	4862	1016	4.04	251.07	1263
	Angelica sinensis	66478	4032	902.03	3.33	271.01	1344
	Oenanthe sinensis	80975	5286	1138	3.98	286.13	1393
	Eleutherococcus senticosus_CiWuJia	47904	6701	1397	4.67	299.01	1445
	Daucus carota	38006	5037	1129	4.3	262.84	1186
	Apium graveolens	35534	4367	1078	4.48	240.71	945.85
	Aralia elata Miq	37604	6773	1192	4.69	254.11	1512
	Coriandrum sativum	54491	3882	958.33	3.87	247.56	1018
	Panax notoginseng	44319	3691	912.31	3.73	244.89	1020
Trans ORF	RNAseq	21109	7728	1473	6.58	326.42	998.97
BUSCO		1705	7488	1711	9.86	173.54	652.16
MAKER		53756	5201	978.5	4.15	312.1	1240
HiFAP		44468	4716	1137	4.81	302.64	854.23

## Sheet: Table S10
Table S10: Statistics of genes annotated in the Peucedanum praeruptorum Dunn genome.
Item	Number
The total number of genes	44468
The average mRNA length (bp)	4716
The average coding-sequence length (bp)	1137
The average exons per gene	4.6
The average exon length (bp)	303
The average intron length (bp)	854

[truncated: 13 more sheets: Table S11, Table S12, Table S13, Table S14, Table S15, Table S16, Table S17, Table S18, Table S19, Table S20, Table S21, Table S22, Table S23]
